# Supplementary material for: Multiple pairs of allelic MLA immune receptor-powdery mildew AVRA effectors argue for a direct recognition mechanism
Source: eLife. 2019 Feb 19;8:e44471. doi: 10.7554/eLife.44471 (PMC6414202; doi:10.7554/eLife.44471)
Supplement: Figure 4—source data 1. [file elife-44471-fig4-data1.xlsx]

## Sheet: Sheet1
construct1	construct2	value
Mla1	AVRa7-1	1.35059
Mla1	AVRa7-1	0.863006
Mla1	AVRa7-1	0.693906
Mla1	AVRa7-1	1.03299
Mla1	AVRa7-1	0.863006
Mla1	AVRa7-1	1.09541
Mla1	AVRa7-2	1.07155
Mla1	AVRa7-2	0.724883
Mla1	AVRa7-2	1.19215
Mla1	AVRa7-2	0.842576
Mla1	AVRa7-2	0.724883
Mla1	AVRa7-2	0.662206
Mla1	AVRa7-2	0.744873
Mla1	AVRa7-V1	1.15433
Mla1	AVRa7-V1	0.765386
Mla1	AVRa7-V1	0.910933
Mla1	AVRa7-V1	0.765386
Mla1	AVRa1	0.096703
Mla1	AVRa1	0.202875
Mla1	AVRa1	0.166526
Mla1	AVRa1	0.873535
Mla1	csep0060	1.7226
Mla1	csep0060	1.2923
Mla1	csep0060	0.969261
Mla1	csep0060	1.1436
Mla1	csep0060	0.818112
Mla7	AVRa7-1	0.793618
Mla7	AVRa7-1	0.954824
Mla7	AVRa7-1	0.634975
Mla7	AVRa7-1	0.953326
Mla7	AVRa7-1	0.863572
Mla7	AVRa7-1	0.818026
Mla7	AVRa7-1	0.565784
Mla7	AVRa7-1	0.6983
Mla7	AVRa7-1	0.561964
Mla7	AVRa7-1	0.312293
Mla7	AVRa7-1	0.864586
Mla7	AVRa7-1	0.607966
Mla7	AVRa7-1	0.199155
Mla7	AVRa7-1	0.525763
Mla7	AVRa7-1	0.519004
Mla7	AVRa7-1	0.429707
Mla7	AVRa7-1	0.443641
Mla7	AVRa7-2	0.14861
Mla7	AVRa7-2	0.157721
Mla7	AVRa7-2	0.110137
Mla7	AVRa7-2	0.0828888
Mla7	AVRa7-2	0.0828894
Mla7	AVRa7-2	0.0631415
Mla7	AVRa7-2	0.12024
Mla7	AVRa7-2	0.0612213
Mla7	AVRa7-2	0.0644459
Mla7	AVRa7-2	0.0347659
Mla7	AVRa7-V1	1.36173
Mla7	AVRa7-V1	1.2759
Mla7	AVRa7-V1	0.799611
Mla7	AVRa7-V1	1.05923
Mla7	AVRa7-V1	1.08775
Mla7	AVRa7-V1	1.23714
Mla7	AVRa7-V1	0.796664
Mla7	AVRa7-V1	0.725762
Mla7	AVRa7-V1	0.977106
Mla7	AVRa7-V1	0.932627
Mla7	AVRa1	0.968745
Mla7	AVRa1	0.954824
Mla7	AVRa1	1.36572
Mla7	AVRa1	1.45509
Mla7	AVRa1	0.969412
Mla7	AVRa1	0.81683
Mla7	AVRa1	1.06168
Mla7	AVRa1	0.611492
Mla7	AVRa1	0.670556
Mla7	csep0060	1.43551
Mla7	csep0060	0.86657
Mla7	csep0060	1.06539
Mla7	csep0060	1.198
Mla7	csep0060	1.01503
