# Supplementary material for: Multiple pairs of allelic MLA immune receptor-powdery mildew AVRA effectors argue for a direct recognition mechanism
Source: eLife. 2019 Feb 19;8:e44471. doi: 10.7554/eLife.44471 (PMC6414202; doi:10.7554/eLife.44471)
Supplement: Figure 4—source data 2. [file elife-44471-fig4-data2.xlsx]

## Sheet: Sheet1
construct1	construct2	value
Mla9	AVRa9	0.260939
Mla9	AVRa9	0.161231
Mla9	AVRa9	0.223007
Mla9	AVRa9	0.152852
Mla9	AVRa9	0.220793
Mla9	AVRa9	0.489426
Mla9	AVRa9	0.235052
Mla9	AVRa9	0.281212
Mla9	AVRa9	0.252289
Mla9	AVRa9	0.0635367
Mla9	AVRa9	0.744619
Mla9	AVRa9	0.751183
Mla9	AVRa9	0.402781
Mla9	AVRa9	0.27971
Mla9	AVRa9	0.447964
Mla9	AVRa9-V1	0.276754
Mla9	AVRa9-V1	0.324912
Mla9	AVRa9-V1	0.946614
Mla9	AVRa9-V1	0.797301
Mla9	AVRa9-V1	0.571802
Mla9	AVRa9-V1	1.24526
Mla9	AVRa9-V1	0.533148
Mla9	AVRa9-V1	0.672946
Mla9	AVRa9-V1	0.534211
Mla9	AVRa9-V1	0.772659
Mla9	AVRa9-V1	0.744619
Mla9	AVRa9-V1	1.27196
Mla9	AVRa9-V1	0.622652
Mla9	AVRa9-V1	0.742284
Mla9	AVRa9-V1	1.49249
Mla9	AVRa9-V2	0.795656
Mla9	AVRa9-V2	0.707452
Mla9	AVRa9-V2	0.461215
Mla9	AVRa9-V2	0.693523
Mla9	AVRa9-V2	0.333363
Mla9	AVRa9-V2	1.0798
Mla9	AVRa9-V2	0.587274
Mla9	AVRa9-V2	0.768785
Mla9	AVRa9-V2	0.675159
Mla9	AVRa9-V2	1.0932
Mla9	AVRa9-V2	0.784191
Mla9	AVRa13	0.628591
Mla9	AVRa13	0.605721
Mla9	AVRa13	0.697265
Mla9	AVRa13	0.715562
Mla9	AVRa13	0.614087
Mla9	AVRa13	0.66378
Mla9	AVRa13	0.449063
Mla9	AVRa13	0.827487
Mla9	AVRa13	1.28725
Mla9	AVRa13-V2	0.898907
Mla9	AVRa13-V2	0.825235
Mla9	AVRa13-V2	0.420903
Mla9	AVRa13-V2	0.982628
Mla9	AVRa13-V2	0.636266
Mla9	AVRa13-V2	1.21003
Mla9	AVRa13-V2	0.557695
Mla9	AVRa13-V2	0.61
Mla9	AVRa13-V2	0.544189
Mla13	AVRa9	0.926857
Mla13	AVRa9	1.15189
Mla13	AVRa9	0.797936
Mla13	AVRa9	0.445547
Mla13	AVRa9	0.478084
Mla13	AVRa9	0.631259
Mla13	AVRa9	0.314254
Mla13	AVRa9	1.26925
Mla13	AVRa9	0.710748
Mla13	AVRa9	0.837461
Mla13	AVRa9	0.708149
Mla13	AVRa9	0.711952
Mla13	AVRa9	0.776561
Mla13	AVRa9-V1	1.33149
Mla13	AVRa9-V1	1.60869
Mla13	AVRa9-V1	1.06875
Mla13	AVRa9-V1	0.869134
Mla13	AVRa9-V1	0.58032
Mla13	AVRa9-V1	1.17772
Mla13	AVRa9-V1	0.477502
Mla13	AVRa9-V1	0.771212
Mla13	AVRa9-V1	0.66537
Mla13	AVRa9-V1	0.889137
Mla13	AVRa9-V1	0.522738
Mla13	AVRa9-V1	1.10776
Mla13	AVRa9-V1	0.808315
Mla13	AVRa9-V2	1.80388
Mla13	AVRa9-V2	1.46622
Mla13	AVRa9-V2	0.994572
Mla13	AVRa9-V2	0.576638
Mla13	AVRa9-V2	0.834006
Mla13	AVRa9-V2	1.13225
Mla13	AVRa9-V2	0.375065
Mla13	AVRa9-V2	0.56451
Mla13	AVRa9-V2	0.701246
Mla13	AVRa13	0.484395
Mla13	AVRa13	0.335964
Mla13	AVRa13	0.267303
Mla13	AVRa13	0.238574
Mla13	AVRa13	0.411349
Mla13	AVRa13	0.294669
Mla13	AVRa13	0.184323
Mla13	AVRa13	0.285234
Mla13	AVRa13	0.326069
Mla13	AVRa13-V2	1.79093
Mla13	AVRa13-V2	2.32115
Mla13	AVRa13-V2	1.29571
Mla13	AVRa13-V2	1.00518
Mla13	AVRa13-V2	1.43318
Mla13	AVRa13-V2	1.31162
Mla13	AVRa13-V2	1.12287
Mla13	AVRa13-V2	1.16244
Mla13	AVRa13-V2	0.690289
