# Supplementary material for: Multiple pairs of allelic MLA immune receptor-powdery mildew AVRA effectors argue for a direct recognition mechanism
Source: eLife. 2019 Feb 19;8:e44471. doi: 10.7554/eLife.44471 (PMC6414202; doi:10.7554/eLife.44471)
Supplement: Figure 4—source data 3. [file elife-44471-fig4-data3.xlsx]

## Sheet: Sheet1
construct1	construct2	value
Mla10	AVRa10	0.749827
Mla10	AVRa10	0.655248
Mla10	AVRa10	0.747615
Mla10	AVRa10	0.637397
Mla10	AVRa10	0.879685
Mla10	AVRa10	0.850305
Mla10	AVRa10	0.899638
Mla10	AVRa10	0.698613
Mla10	AVRa10	0.587594
Mla10	AVRa10-V	0.996185
Mla10	AVRa10-V	0.971099
Mla10	AVRa10-V	0.896616
Mla10	AVRa10-V	0.76643
Mla10	AVRa10-V	0.980995
Mla10	AVRa10-V	1.09931
Mla10	AVRa10-V	1.12528
Mla10	AVRa10-V	0.899747
Mla10	AVRa10-V	0.957206
Mla10	AVRa22	1.53163
Mla10	AVRa22	0.950055
Mla10	AVRa22	0.948859
Mla10	AVRa22	1.45352
Mla10	AVRa22	1.82878
Mla10	AVRa22	1.05432
Mla10	AVRa22	1.36793
Mla10	AVRa22	1.43804
Mla10	AVRa22	0.990363
Mla10	EKA_AVRa10	0.959069
Mla10	EKA_AVRa10	1.3513
Mla10	EKA_AVRa10	0.819401
Mla10	EKA_AVRa10	1.07967
Mla10	EKA_AVRa10	1.86461
Mla10	EKA_AVRa10	1.10711
Mla10	EKA_AVRa10	1.46243
Mla10	EKA_AVRa10	0.885468
Mla10	EKA_AVRa10	0.848702
Mla10	CSEP0266	1.04109
Mla10	CSEP0266	0.831112
Mla10	CSEP0266	1.15511
Mla10	CSEP0266	0.944705
Mla10	CSEP0266	1.53225
Mla10	CSEP0266	1.14558
Mla10	CSEP0266	0.962661
Mla10	CSEP0266	1.61115
Mla10	CSEP0266	1.40056
Mla22	AvrA10	0.91946
Mla22	AvrA10	0.878832
Mla22	AvrA10	0.834029
Mla22	AvrA10	1.91294
Mla22	AvrA10	1.47645
Mla22	AvrA10	1.23742
Mla22	AvrA10-V	1.67277
Mla22	AvrA10-V	1.1112
Mla22	AvrA10-V	1.00825
Mla22	AvrA10-V	1.12416
Mla22	AvrA10-V	1.54577
Mla22	AvrA10-V	2.19132
Mla22	AvrA22	0.649886
Mla22	AvrA22	0.159418
Mla22	AvrA22	0.164112
Mla22	AvrA22	0.501914
Mla22	AvrA22	0.746445
Mla22	AvrA22	0.622156
Mla22	EKA_AVRa10	1.41947
Mla22	EKA_AVRa10	0.836813
Mla22	EKA_AVRa10	1.08581
Mla22	EKA_AVRa10	1.24964
Mla22	EKA_AVRa10	1.5554
Mla22	EKA_AVRa10	1.24878
Mla22	CSEP0266	1.06717
Mla22	CSEP0266	1.12595
Mla22	CSEP0266	0.976242
Mla22	CSEP0266	1.1896
Mla22	CSEP0266	1.22907
Mla22	CSEP0266	1.69147
