# Supplementary material for: Multiple pairs of allelic MLA immune receptor-powdery mildew AVRA effectors argue for a direct recognition mechanism
Source: eLife. 2019 Feb 19;8:e44471. doi: 10.7554/eLife.44471 (PMC6414202; doi:10.7554/eLife.44471)
Supplement: Figure 4—figure supplement 1—source data 1. [file elife-44471-fig4-figsupp1-data1.xlsx]

## Sheet: Sheet1
construct1	construct2	value
Mla7	AVRa7-3	0.210807
Mla7	AVRa7-3	0.236999
Mla7	AVRa7-3	0.350275
Mla7	AVRa7-3	0.684445
Mla7	AVRa7-3	0.70674
Mla7	AVRa7-3	0.344874
Mla7	AVRa7-3	0.361619
Mla7	AVRa7-V2	0.719613
Mla7	AVRa7-V2	0.586535
Mla7	AVRa7-V2	1.43112
Mla7	AVRa7-V2	0.908002
Mla7	AVRa7-V2	0.915408
Mla7	AVRa7-V2	1.11009
Mla7	AVRa7-V2	0.761231
Mla7	AVRa7-V2	0.669308
Mla7	AVRa7-AUS	0.502817
Mla7	AVRa7-AUS	0.470736
Mla7	AVRa7-AUS	1.40931
Mla7	AVRa7-AUS	0.811033
Mla7	AVRa7-AUS	0.381889
Mla7	AVRa7-AUS	0.684445
Mla7	AVRa7-AUS	1.11021
Mla7	AVRa7-AUS	0.440663
Mla7	AVRa7-AUS	0.572516
Mla1	AvrA7-3	0.747478
Mla1	AvrA7-3	1.07513
Mla1	AvrA7-3	0.988412
Mla1	AvrA7-3	1.06355
Mla1	AvrA7-3	1.03313
Mla1	AvrA7-3	1.19966
Mla1	AvrA7-V2	1.10496
Mla1	AvrA7-V2	0.872398
Mla1	AvrA7-V2	1.10496
Mla1	AvrA7-V2	1.03521
Mla1	AvrA7-V2	0.911235
Mla1	AvrA7-V2	0.737407
Mla1	AvrA7-AUS	1.13281
Mla1	AvrA7-AUS	1.13285
Mla1	AvrA7-AUS	1.13281
Mla1	AvrA7-AUS	0.822434
Mla1	AvrA7-AUS	0.884992
Mla1	AvrA7-AUS	1.59474
Mla1	AvrA7-AUS	1.11652
