# Supplementary material for: Multiple pairs of allelic MLA immune receptor-powdery mildew AVRA effectors argue for a direct recognition mechanism
Source: eLife. 2019 Feb 19;8:e44471. doi: 10.7554/eLife.44471 (PMC6414202; doi:10.7554/eLife.44471)
Supplement: Figure 4—figure supplement 1—source data 2. [file elife-44471-fig4-figsupp1-data2.xlsx]

## Sheet: Sheet1
construct1	construct2	value
Mla7 (AAQ55540_haltermann 2004)	AVRa7-1	0.575176
Mla7 (AAQ55540_haltermann 2004)	AVRa7-1	0.927566
Mla7 (AAQ55540_haltermann 2004)	AVRa7-1	0.69622
Mla7 (AAQ55540_haltermann 2004)	AVRa7-1	0.520273
Mla7 (AAQ55540_haltermann 2004)	AVRa7-1	0.749829
Mla7 (AAQ55540_haltermann 2004)	AVRa7-1	0.684748
Mla7 (AAQ55540_haltermann 2004)	AVRa7-1	0.719067
Mla7 (AAQ55540_haltermann 2004)	AVRa7-2	0.276067
Mla7 (AAQ55540_haltermann 2004)	AVRa7-2	0.363569
Mla7 (AAQ55540_haltermann 2004)	AVRa7-2	0.177019
Mla7 (AAQ55540_haltermann 2004)	AVRa7-2	0.352342
Mla7 (AAQ55540_haltermann 2004)	AVRa7-2	0.287923
Mla7 (AAQ55540_haltermann 2004)	AVRa7-2	0.362776
Mla7 (AAQ55540_haltermann 2004)	AVRa7-2	0.413751
Mla7 (AAQ55540_haltermann 2004)	AVRa7-V1	0.704533
Mla7 (AAQ55540_haltermann 2004)	AVRa7-V1	1.09175
Mla7 (AAQ55540_haltermann 2004)	AVRa7-V1	0.702924
Mla7 (AAQ55540_haltermann 2004)	AVRa7-V1	0.807908
Mla7 (AAQ55540_haltermann 2004)	AVRa7-V1	0.992279
Mla7 (AAQ55540_haltermann 2004)	AVRa7-V1	0.998273
Mla7 (AAQ55540_haltermann 2004)	AVRa7-V1	0.646813
