# Supplementary material for: Multiple pairs of allelic MLA immune receptor-powdery mildew AVRA effectors argue for a direct recognition mechanism
Source: eLife. 2019 Feb 19;8:e44471. doi: 10.7554/eLife.44471 (PMC6414202; doi:10.7554/eLife.44471)
Supplement: Figure 4—figure supplement 1—source data 3. [file elife-44471-fig4-figsupp1-data3.xlsx]

## Sheet: Sheet1
construct1	construct2	value
AVRa10	EV	0.48549
AVRa10	EV	0.715708
AVRa10	EV	0.656548
AVRa10	EV	0.721721
AVRa10	EV	0.814732
AVRa10	EV	0.715269
AVRa10	EKA_AVRa10	0.449534
AVRa10	EKA_AVRa10	0.737917
AVRa10	EKA_AVRa10	0.740057
AVRa10	EKA_AVRa10	0.757793
AVRa10	EKA_AVRa10	0.784045
AVRa10	EKA_AVRa10	0.737309
