# Supplementary material for: Multiple pairs of allelic MLA immune receptor-powdery mildew AVRA effectors argue for a direct recognition mechanism
Source: eLife. 2019 Feb 19;8:e44471. doi: 10.7554/eLife.44471 (PMC6414202; doi:10.7554/eLife.44471)
Supplement: Figure 4—figure supplement 2—source data 4. [file elife-44471-fig4-figsupp2-data4.xlsx]

## Sheet: Sheet1
construct1	construct2	value
Mla1	AVRa1	2
Mla1	AVRa1	3
Mla1	AVRa1	3
Mla1	AVRa1	3
Mla1	AVRa1	3
Mla1	AVRa1	3
Mla1	AVRa1	4
Mla1	AVRa1	4
Mla1	AVRa1	4
Mla1	AVRa1	4
Mla1	AVRa1-V1	1
Mla1	AVRa1-V1	1
Mla1	AVRa1-V1	1
Mla1	AVRa1-V1	1
Mla1	AVRa1-V1	1
Mla1	AVRa1-V1	1
Mla1	AVRa1-V1	1
Mla1	AVRa1-V1	1
Mla1	AVRa1-V1	1
Mla1	AVRa1-V1	1
Mla1	AVRa13-1	1
Mla1	AVRa13-1	1
Mla1	AVRa13-1	1
Mla1	AVRa13-1	1
Mla1	AVRa13-1	1
Mla1	AVRa13-1	1
Mla1	AVRa13-1	1
Mla1	AVRa13-1	1
Mla1	AVRa13-1	1
Mla1	AVRa13-3	1
Mla1	AVRa13-3	1
Mla1	AVRa13-3	1
Mla1	AVRa13-3	1
Mla1	AVRa13-3	1
Mla1	AVRa13-3	1
Mla1	AVRa13-3	1
Mla1	AVRa13-3	1
Mla1	AVRa13-3	1
Mla1	AVRa13-V1	1
Mla1	AVRa13-V1	1
Mla1	AVRa13-V1	1
Mla1	AVRa13-V1	1
Mla1	AVRa13-V1	1
Mla1	AVRa13-V1	1
Mla1	AVRa13-V1	1
Mla1	AVRa13-V1	1
Mla1	AVRa13-V1	1
Mla1	AVRa13-V2	1
Mla1	AVRa13-V2	1
Mla1	AVRa13-V2	1
Mla1	AVRa13-V2	1
Mla1	AVRa13-V2	1
Mla1	AVRa13-V2	1
Mla1	AVRa13-V2	1
Mla1	AVRa13-V2	1
Mla1	AVRa13-V2	1
Mla1	AVRa7-1	1
Mla1	AVRa7-1	1
Mla1	AVRa7-1	1
Mla1	AVRa7-1	1
Mla1	AVRa7-1	1
Mla1	AVRa7-1	1
Mla1	AVRa7-1	1
Mla1	AVRa7-1	1
Mla1	AVRa7-1	1
Mla1	AVRa7-2	1
Mla1	AVRa7-2	1
Mla1	AVRa7-2	1
Mla1	AVRa7-2	1
Mla1	AVRa7-2	1
Mla1	AVRa7-2	1
Mla1	AVRa7-2	1
Mla1	AVRa7-2	1
Mla1	AVRa7-2	1
Mla1	AVRa7-V1	1
Mla1	AVRa7-V1	1
Mla1	AVRa7-V1	1
Mla1	AVRa7-V1	1
Mla1	AVRa7-V1	1
Mla1	AVRa7-V1	1
Mla1	AVRa7-V1	1
Mla1	AVRa7-V1	1
Mla1	AVRa7-V1	1
Mla1	EV	1
Mla1	EV	1
Mla1	EV	1
Mla1	EV	1
Mla1	EV	1
Mla1	EV	1
Mla1	EV	1
Mla1	EV	1
Mla1	EV	1
Mla1	EV	1
Mla7	AVRa1	1
Mla7	AVRa1	1
Mla7	AVRa1	1
Mla7	AVRa1	1
Mla7	AVRa1	1
Mla7	AVRa1	1
Mla7	AVRa1	1
Mla7	AVRa1	1
Mla7	AVRa1	1
Mla7	AVRa1	1
Mla7	AVRa1-V1	1
Mla7	AVRa1-V1	1
Mla7	AVRa1-V1	1
Mla7	AVRa1-V1	1
Mla7	AVRa1-V1	1
Mla7	AVRa1-V1	1
Mla7	AVRa1-V1	1
Mla7	AVRa1-V1	1
Mla7	AVRa1-V1	1
Mla7	AVRa1-V1	1
Mla7	AVRa13-1	1
Mla7	AVRa13-1	1
Mla7	AVRa13-1	1
Mla7	AVRa13-1	1
Mla7	AVRa13-1	1
Mla7	AVRa13-1	1
Mla7	AVRa13-1	1
Mla7	AVRa13-1	1
Mla7	AVRa13-1	1
Mla7	AVRa13-3	1
Mla7	AVRa13-3	1
Mla7	AVRa13-3	1
Mla7	AVRa13-3	1
Mla7	AVRa13-3	1
Mla7	AVRa13-3	1
Mla7	AVRa13-3	1
Mla7	AVRa13-3	1
Mla7	AVRa13-3	1
Mla7	AVRa13-V1	1
Mla7	AVRa13-V1	1
Mla7	AVRa13-V1	1
Mla7	AVRa13-V1	1
Mla7	AVRa13-V1	1
Mla7	AVRa13-V1	1
Mla7	AVRa13-V1	1
Mla7	AVRa13-V1	1
Mla7	AVRa13-V1	1
Mla7	AVRa13-V2	1
Mla7	AVRa13-V2	1
Mla7	AVRa13-V2	1
Mla7	AVRa13-V2	1
Mla7	AVRa13-V2	1
Mla7	AVRa13-V2	1
Mla7	AVRa13-V2	1
Mla7	AVRa13-V2	1
Mla7	AVRa13-V2	1
Mla7	AVRa7-1	1
Mla7	AVRa7-1	1
Mla7	AVRa7-1	1
Mla7	AVRa7-1	1
Mla7	AVRa7-1	1
Mla7	AVRa7-1	1
Mla7	AVRa7-1	1
Mla7	AVRa7-1	1
Mla7	AVRa7-1	1
Mla7	AVRa7-2	3
Mla7	AVRa7-2	2
Mla7	AVRa7-2	3
Mla7	AVRa7-2	2
Mla7	AVRa7-2	2
Mla7	AVRa7-2	2
Mla7	AVRa7-2	3
Mla7	AVRa7-2	4
Mla7	AVRa7-2	4
Mla7	AVRa7-V1	1
Mla7	AVRa7-V1	1
Mla7	AVRa7-V1	1
Mla7	AVRa7-V1	1
Mla7	AVRa7-V1	1
Mla7	AVRa7-V1	1
Mla7	AVRa7-V1	1
Mla7	AVRa7-V1	1
Mla7	AVRa7-V1	1
Mla7	EV	1
Mla7	EV	1
Mla7	EV	1
Mla7	EV	1
Mla7	EV	1
Mla7	EV	1
Mla7	EV	1
Mla7	EV	1
Mla7	EV	1
Mla7	EV	1
Mla13	AVRa1	1
Mla13	AVRa1	1
Mla13	AVRa1	1
Mla13	AVRa1	1
Mla13	AVRa1	1
Mla13	AVRa1	1
Mla13	AVRa1	1
Mla13	AVRa1	1
Mla13	AVRa1	1
Mla13	AVRa1	1
Mla13	AVRa1-V1	1
Mla13	AVRa1-V1	1
Mla13	AVRa1-V1	1
Mla13	AVRa1-V1	1
Mla13	AVRa1-V1	1
Mla13	AVRa1-V1	1
Mla13	AVRa1-V1	1
Mla13	AVRa1-V1	1
Mla13	AVRa1-V1	1
Mla13	AVRa1-V1	1
Mla13	AVRa13-1	3
Mla13	AVRa13-1	4
Mla13	AVRa13-1	4
Mla13	AVRa13-1	4
Mla13	AVRa13-1	4
Mla13	AVRa13-1	4
Mla13	AVRa13-1	4
Mla13	AVRa13-1	4
Mla13	AVRa13-1	4
Mla13	AVRa13-3	4
Mla13	AVRa13-3	3
Mla13	AVRa13-3	4
Mla13	AVRa13-3	3
Mla13	AVRa13-3	3
Mla13	AVRa13-3	4
Mla13	AVRa13-3	3
Mla13	AVRa13-3	3
Mla13	AVRa13-3	4
Mla13	AVRa13-V1	1
Mla13	AVRa13-V1	1
Mla13	AVRa13-V1	1
Mla13	AVRa13-V1	1
Mla13	AVRa13-V1	1
Mla13	AVRa13-V1	1
Mla13	AVRa13-V1	1
Mla13	AVRa13-V1	1
Mla13	AVRa13-V1	1
Mla13	AVRa13-V2	1
Mla13	AVRa13-V2	1
Mla13	AVRa13-V2	1
Mla13	AVRa13-V2	1
Mla13	AVRa13-V2	1
Mla13	AVRa13-V2	1
Mla13	AVRa13-V2	1
Mla13	AVRa13-V2	1
Mla13	AVRa13-V2	1
Mla13	AVRa7-1	1
Mla13	AVRa7-1	1
Mla13	AVRa7-1	1
Mla13	AVRa7-1	1
Mla13	AVRa7-1	1
Mla13	AVRa7-1	1
Mla13	AVRa7-1	1
Mla13	AVRa7-1	1
Mla13	AVRa7-1	1
Mla13	AVRa7-2	1
Mla13	AVRa7-2	1
Mla13	AVRa7-2	1
Mla13	AVRa7-2	1
Mla13	AVRa7-2	1
Mla13	AVRa7-2	1
Mla13	AVRa7-2	1
Mla13	AVRa7-2	1
Mla13	AVRa7-2	1
Mla13	AVRa7-V1	1
Mla13	AVRa7-V1	1
Mla13	AVRa7-V1	1
Mla13	AVRa7-V1	1
Mla13	AVRa7-V1	1
Mla13	AVRa7-V1	1
Mla13	AVRa7-V1	1
Mla13	AVRa7-V1	1
Mla13	AVRa7-V1	1
Mla13	EV	1
Mla13	EV	1
Mla13	EV	1
Mla13	EV	1
Mla13	EV	1
Mla13	EV	1
Mla13	EV	1
Mla13	EV	1
Mla13	EV	1
Mla13	EV	1
