# Supplementary material for: Multiple pairs of allelic MLA immune receptor-powdery mildew AVRA effectors argue for a direct recognition mechanism
Source: eLife. 2019 Feb 19;8:e44471. doi: 10.7554/eLife.44471 (PMC6414202; doi:10.7554/eLife.44471)
Supplement: Figure 4—figure supplement 2—source data 5. [file elife-44471-fig4-figsupp2-data5.xlsx]

## Sheet: Sheet1
construct1	construct2	value
Mla10	AVRa10	2
Mla10	AVRa10	3
Mla10	AVRa10	3
Mla10	AVRa10	2
Mla10	AVRa10	3
Mla10	AVRa10	4
Mla10	AVRa10	2
Mla10	AVRa10	3
Mla10	AVRa10	4
Mla10	AVRa10	1
Mla10	AVRa10	4
Mla10	AVRa10	4
Mla10	AVRa10	2
Mla10	AVRa10	4
Mla10	AVRa10	4
Mla10	AVRa10	2
Mla10	AVRa10	2
Mla10	AVRa10	2
Mla10	AVRa10	2
Mla10	AVRa10	3
Mla10	AVRa10	1
Mla10	AVRa10	2
Mla10	AVRa10	4
Mla10	AVRa10	2
Mla10	AVRa10	2
Mla10	AVRa10	2
Mla10	AVRa10-V	2
Mla10	AVRa10-V	2
Mla10	AVRa10-V	1
Mla10	AVRa10-V	1
Mla10	AVRa10-V	1
Mla10	AVRa10-V	1
Mla10	AVRa10-V	1
Mla10	AVRa10-V	1
Mla10	AVRa10-V	1
Mla10	AVRa10-V	1
Mla10	AVRa10-V	1
Mla10	AVRa10-V	1
Mla10	AVRa10-V	1
Mla10	AVRa10-V	1
Mla10	AVRa10-V	1
Mla10	AVRa10-V	1
Mla10	AVRa10-V	1
Mla10	AVRa10-V	1
Mla10	AVRa10-V	1
Mla10	AVRa10-V	1
Mla10	AVRa10-V	1
Mla10	AVRa10-V	1
Mla10	AVRa10-V	1
Mla10	AVRa10-V	1
Mla10	AVRa10-V	1
Mla10	AVRa10-V	1
Mla10	AVRa22	1
Mla10	AVRa22	1
Mla10	AVRa22	1
Mla10	AVRa22	1
Mla10	AVRa22	1
Mla10	AVRa22	1
Mla10	AVRa22	1
Mla10	AVRa22	1
Mla10	AVRa22	1
Mla10	AVRa22	1
Mla10	AVRa22	1
Mla10	AVRa22	1
Mla10	AVRa22	1
Mla10	AVRa22	1
Mla10	AVRa22	1
Mla10	AVRa22	1
Mla10	AVRa22	1
Mla10	AVRa22	1
Mla10	AVRa22	1
Mla10	AVRa22	1
Mla10	EKA_AVRa10	1
Mla10	EKA_AVRa10	1
Mla10	EKA_AVRa10	1
Mla10	EKA_AVRa10	1
Mla10	EKA_AVRa10	1
Mla10	EKA_AVRa10	1
Mla10	EKA_AVRa10	1
Mla10	EKA_AVRa10	1
Mla10	EKA_AVRa10	1
Mla10	EKA_AVRa10	1
Mla10	EKA_AVRa10	1
Mla10	EKA_AVRa10	1
Mla10	EKA_AVRa10	1
Mla10	EKA_AVRa10	1
Mla10	EKA_AVRa10	1
Mla10	EKA_AVRa10	1
Mla10	EKA_AVRa10	1
Mla10	EKA_AVRa10	1
Mla10	EKA_AVRa10	1
Mla10	EKA_AVRa10	1
Mla10	CSEP0266	2
Mla10	CSEP0266	2
Mla10	CSEP0266	1
Mla10	CSEP0266	1
Mla10	CSEP0266	1
Mla10	CSEP0266	1
Mla10	CSEP0266	1
Mla10	CSEP0266	1
Mla10	CSEP0266	1
Mla10	CSEP0266	1
Mla10	CSEP0266	1
Mla10	CSEP0266	1
Mla10	CSEP0266	1
Mla10	CSEP0266	1
Mla10	AVRa9	1
Mla10	AVRa9	1
Mla10	AVRa9	1
Mla10	AVRa9	1
Mla10	AVRa9	1
Mla10	AVRa9	1
Mla10	AVRa9	1
Mla10	AVRa9	1
Mla10	AVRa9	1
Mla10	AVRa9-V1	1
Mla10	AVRa9-V1	1
Mla10	AVRa9-V1	1
Mla10	AVRa9-V1	1
Mla10	AVRa9-V1	1
Mla10	AVRa9-V1	1
Mla10	AVRa9-V1	1
Mla10	AVRa9-V1	1
Mla10	AVRa9-V1	1
Mla10	AVRa9-V2	1
Mla10	AVRa9-V2	1
Mla10	AVRa9-V2	1
Mla10	AVRa9-V2	1
Mla10	AVRa9-V2	1
Mla10	AVRa9-V2	1
Mla10	AVRa9-V2	1
Mla10	AVRa9-V2	1
Mla10	AVRa9-V2	1
Mla10	EV	1
Mla10	EV	1
Mla10	EV	1
Mla10	EV	1
Mla10	EV	1
Mla10	EV	1
Mla10	EV	1
Mla10	EV	1
Mla10	EV	1
Mla10	EV	1
Mla10	EV	1
Mla10	EV	1
Mla10	EV	1
Mla10	EV	1
Mla10	EV	1
Mla10	EV	1
Mla10	EV	1
Mla10	EV	1
Mla10	EV	1
Mla10	EV	1
Mla10	EV	1
Mla10	EV	1
Mla10	EV	1
Mla10	EV	1
Mla10	EV	1
Mla10	EV	1
Mla22	AVRa10	1
Mla22	AVRa10	1
Mla22	AVRa10	1
Mla22	AVRa10	1
Mla22	AVRa10	1
Mla22	AVRa10	1
Mla22	AVRa10	1
Mla22	AVRa10	1
Mla22	AVRa10	1
Mla22	AVRa10	1
Mla22	AVRa10	1
Mla22	AVRa10	1
Mla22	AVRa10	1
Mla22	AVRa10	1
Mla22	AVRa10	1
Mla22	AVRa10	1
Mla22	AVRa10	1
Mla22	AVRa10	1
Mla22	AVRa10	1
Mla22	AVRa10	1
Mla22	AVRa10-V	1
Mla22	AVRa10-V	1
Mla22	AVRa10-V	1
Mla22	AVRa10-V	1
Mla22	AVRa10-V	1
Mla22	AVRa10-V	1
Mla22	AVRa10-V	1
Mla22	AVRa10-V	1
Mla22	AVRa10-V	1
Mla22	AVRa10-V	1
Mla22	AVRa10-V	1
Mla22	AVRa10-V	1
Mla22	AVRa10-V	1
Mla22	AVRa10-V	1
Mla22	AVRa10-V	1
Mla22	AVRa10-V	1
Mla22	AVRa10-V	1
Mla22	AVRa10-V	1
Mla22	AVRa10-V	1
Mla22	AVRa10-V	1
Mla22	AVRa22	2
Mla22	AVRa22	2
Mla22	AVRa22	4
Mla22	AVRa22	3
Mla22	AVRa22	3
Mla22	AVRa22	3
Mla22	AVRa22	4
Mla22	AVRa22	4
Mla22	AVRa22	4
Mla22	AVRa22	4
Mla22	AVRa22	4
Mla22	AVRa22	4
Mla22	AVRa22	4
Mla22	AVRa22	4
Mla22	AVRa22	4
Mla22	AVRa22	4
Mla22	AVRa22	3
Mla22	AVRa22	2
Mla22	AVRa22	4
Mla22	AVRa22	4
Mla22	EKA_AVRa10	1
Mla22	EKA_AVRa10	1
Mla22	EKA_AVRa10	1
Mla22	EKA_AVRa10	1
Mla22	EKA_AVRa10	1
Mla22	EKA_AVRa10	1
Mla22	EKA_AVRa10	1
Mla22	EKA_AVRa10	1
Mla22	EKA_AVRa10	1
Mla22	EKA_AVRa10	1
Mla22	EKA_AVRa10	1
Mla22	EKA_AVRa10	1
Mla22	EKA_AVRa10	1
Mla22	EKA_AVRa10	1
Mla22	EKA_AVRa10	1
Mla22	EKA_AVRa10	1
Mla22	EKA_AVRa10	1
Mla22	EKA_AVRa10	1
Mla22	EKA_AVRa10	1
Mla22	EKA_AVRa10	1
Mla22	CSEP0266	1
Mla22	CSEP0266	1
Mla22	CSEP0266	1
Mla22	CSEP0266	1
Mla22	CSEP0266	1
Mla22	CSEP0266	1
Mla22	CSEP0266	1
Mla22	CSEP0266	1
Mla22	CSEP0266	1
Mla22	AVRa9	1
Mla22	AVRa9	1
Mla22	AVRa9	1
Mla22	AVRa9	1
Mla22	AVRa9	1
Mla22	AVRa9	1
Mla22	AVRa9	1
Mla22	AVRa9	1
Mla22	AVRa9	1
Mla22	AVRa9-V1	1
Mla22	AVRa9-V1	1
Mla22	AVRa9-V1	1
Mla22	AVRa9-V1	1
Mla22	AVRa9-V1	1
Mla22	AVRa9-V1	1
Mla22	AVRa9-V1	1
Mla22	AVRa9-V1	1
Mla22	AVRa9-V1	1
Mla22	AVRa9-V2	1
Mla22	AVRa9-V2	1
Mla22	AVRa9-V2	1
Mla22	AVRa9-V2	1
Mla22	AVRa9-V2	1
Mla22	AVRa9-V2	1
Mla22	AVRa9-V2	1
Mla22	AVRa9-V2	1
Mla22	AVRa9-V2	1
Mla22	EV	1
Mla22	EV	1
Mla22	EV	1
Mla22	EV	1
Mla22	EV	1
Mla22	EV	1
Mla22	EV	1
Mla22	EV	1
Mla22	EV	1
Mla22	EV	1
Mla22	EV	1
Mla22	EV	1
Mla22	EV	1
Mla22	EV	1
Mla22	EV	1
Mla22	EV	1
Mla22	EV	1
Mla22	EV	1
Mla22	EV	1
Mla22	EV	1
Mla9	AVRa10	1
Mla9	AVRa10	1
Mla9	AVRa10	1
Mla9	AVRa10	1
Mla9	AVRa10	1
Mla9	AVRa10	1
Mla9	AVRa10	1
Mla9	AVRa10	1
Mla9	AVRa10	1
Mla9	AVRa10-V	1
Mla9	AVRa10-V	1
Mla9	AVRa10-V	1
Mla9	AVRa10-V	1
Mla9	AVRa10-V	1
Mla9	AVRa10-V	1
Mla9	AVRa10-V	1
Mla9	AVRa10-V	1
Mla9	AVRa10-V	1
Mla9	AVRa10-V	1
Mla9	AVRa22	1
Mla9	AVRa22	1
Mla9	AVRa22	1
Mla9	AVRa22	1
Mla9	AVRa22	1
Mla9	AVRa22	1
Mla9	AVRa22	1
Mla9	AVRa22	1
Mla9	AVRa22	1
Mla9	EKA_AVRa10	1
Mla9	EKA_AVRa10	1
Mla9	EKA_AVRa10	1
Mla9	EKA_AVRa10	1
Mla9	EKA_AVRa10	1
Mla9	EKA_AVRa10	1
Mla9	EKA_AVRa10	1
Mla9	EKA_AVRa10	1
Mla9	EKA_AVRa10	1
Mla9	CSEP0266	1
Mla9	CSEP0266	1
Mla9	CSEP0266	1
Mla9	CSEP0266	1
Mla9	CSEP0266	1
Mla9	CSEP0266	1
Mla9	CSEP0266	1
Mla9	CSEP0266	1
Mla9	CSEP0266	1
Mla9	AVRa9	2
Mla9	AVRa9	2
Mla9	AVRa9	1
Mla9	AVRa9	1
Mla9	AVRa9	1
Mla9	AVRa9	1
Mla9	AVRa9	1
Mla9	AVRa9	1
Mla9	AVRa9	1
Mla9	AVRa9-V1	2
Mla9	AVRa9-V1	2
Mla9	AVRa9-V1	1
Mla9	AVRa9-V1	1
Mla9	AVRa9-V1	1
Mla9	AVRa9-V1	1
Mla9	AVRa9-V1	1
Mla9	AVRa9-V1	1
Mla9	AVRa9-V1	1
Mla9	AVRa9-V2	1
Mla9	AVRa9-V2	1
Mla9	AVRa9-V2	1
Mla9	AVRa9-V2	1
Mla9	AVRa9-V2	1
Mla9	AVRa9-V2	1
Mla9	AVRa9-V2	1
Mla9	AVRa9-V2	1
Mla9	AVRa9-V2	1
Mla9	EV	1
Mla9	EV	1
Mla9	EV	1
Mla9	EV	1
Mla9	EV	1
Mla9	EV	1
Mla9	EV	1
Mla9	EV	1
Mla9	EV	1
