# Supplementary material for: Multiple pairs of allelic MLA immune receptor-powdery mildew AVRA effectors argue for a direct recognition mechanism
Source: eLife. 2019 Feb 19;8:e44471. doi: 10.7554/eLife.44471 (PMC6414202; doi:10.7554/eLife.44471)
Supplement: Figure 5—source data 1. [file elife-44471-fig5-data1.xlsx]

## Sheet: Sheet1
construct1	construct2	value
Mla1	AVRa13-1	376
Mla1	AVRa13-1	464.5
Mla1	AVRa13-1	465
Mla1	AVRa13-1	492.5
Mla1	AVRa13-1	254
Mla1	AVRa13-1	254.5
Mla1	AVRa13-1	197.5
Mla1	AVRa13-1	167.5
Mla1	AVRa13-1	160
Mla1	AVRa13-1	145.5
Mla1	AVRa13-3	321
Mla1	AVRa13-3	343
Mla1	AVRa13-3	465
Mla1	AVRa13-3	437
Mla1	AVRa13-3	310
Mla1	AVRa13-3	271
Mla1	AVRa13-3	335
Mla1	AVRa13-3	323
Mla1	AVRa13-3	152
Mla1	AVRa13-3	153.5
Mla1	AVRa13-V1	133
Mla1	AVRa13-V1	127
Mla1	AVRa13-V1	188
Mla1	AVRa13-V1	188
Mla1	AVRa13-V1	122
Mla1	AVRa13-V1	94
Mla1	AVRa13-V1	60
Mla1	AVRa13-V1	68
Mla1	AVRa13-V1	28
Mla1	AVRa13-V1	28
Mla1	AVRa13-V2	144
Mla1	AVRa13-V2	149.5
Mla1	AVRa13-V2	232
Mla1	AVRa13-V2	177
Mla1	AVRa13-V2	122
Mla1	AVRa13-V2	110.5
Mla1	AVRa13-V2	194
Mla1	AVRa13-V2	181.5
Mla1	AVRa13-V2	80
Mla1	AVRa13-V2	74
Mla13	AVRa13-1	28211
Mla13	AVRa13-1	28764.5
Mla13	AVRa13-1	24214
Mla13	AVRa13-1	22996.5
Mla13	AVRa13-1	26019
Mla13	AVRa13-1	22304.5
Mla13	AVRa13-1	14755.3
Mla13	AVRa13-1	17714.2
Mla13	AVRa13-3	11552
Mla13	AVRa13-3	12094
Mla13	AVRa13-3	14761
Mla13	AVRa13-3	14424
Mla13	AVRa13-3	10556
Mla13	AVRa13-3	8569.5
Mla13	AVRa13-V1	144
Mla13	AVRa13-V1	105
Mla13	AVRa13-V1	465
Mla13	AVRa13-V1	453.5
Mla13	AVRa13-V1	122
Mla13	AVRa13-V1	99.5
Mla13	AVRa13-V1	65.3333
Mla13	AVRa13-V1	79.3333
Mla13	AVRa13-V2	180909
Mla13	AVRa13-V2	183172
Mla13	AVRa13-V2	108107
Mla13	AVRa13-V2	105478
Mla13	AVRa13-V2	113222
Mla13	AVRa13-V2	110803
Mla13	AVRa13-V2	29413
Mla13	AVRa13-V2	31004.3
