# Supplementary material for: Multiple pairs of allelic MLA immune receptor-powdery mildew AVRA effectors argue for a direct recognition mechanism
Source: eLife. 2019 Feb 19;8:e44471. doi: 10.7554/eLife.44471 (PMC6414202; doi:10.7554/eLife.44471)
Supplement: Figure 5—source data 2. [file elife-44471-fig5-data2.xlsx]

## Sheet: Sheet1
construct1	construct2	value
Mla7	AVRa7-1	111
Mla7	AVRa7-1	144
Mla7	AVRa7-1	77
Mla7	AVRa7-1	116
Mla7	AVRa7-1	182.5
Mla7	AVRa7-1	221.5
Mla7	AVRa7-1	156
Mla7	AVRa7-1	139.5
Mla7	AVRa7-1	100
Mla7	AVRa7-2	1339
Mla7	AVRa7-2	1361
Mla7	AVRa7-2	564
Mla7	AVRa7-2	514.5
Mla7	AVRa7-2	1089.5
Mla7	AVRa7-2	1150.5
Mla7	AVRa7-2	1165
Mla7	AVRa7-2	1073.5
Mla7	AVRa7-2	1428
Mla7	AVRa7-V1	77
Mla7	AVRa7-V1	88.5
Mla7	AVRa7-V1	89
Mla7	AVRa7-V1	116
Mla7	AVRa7-V1	94.5
Mla7	AVRa7-V1	110.5
Mla7	AVRa7-V1	215
Mla7	AVRa7-V1	195.5
Mla7	AVRa7-V1	299
Mla13	AVRa7-1	133
Mla13	AVRa7-1	110.5
Mla13	AVRa7-1	177
Mla13	AVRa7-1	110.5
Mla13	AVRa7-1	188
Mla13	AVRa7-1	210
Mla13	AVRa7-1	275
Mla13	AVRa7-1	269.5
Mla13	AVRa7-1	108
Mla13	AVRa7-2	133
Mla13	AVRa7-2	121.5
Mla13	AVRa7-2	133
Mla13	AVRa7-2	105
Mla13	AVRa7-2	232
Mla13	AVRa7-2	215.5
Mla13	AVRa7-2	136
Mla13	AVRa7-2	125.5
Mla13	AVRa7-2	104
Mla13	AVRa7-V1	122
Mla13	AVRa7-V1	116
Mla13	AVRa7-V1	122
Mla13	AVRa7-V1	99.5
Mla13	AVRa7-V1	199
Mla13	AVRa7-V1	188
Mla13	AVRa7-V1	64
Mla13	AVRa7-V1	58
Mla13	AVRa7-V1	80
