# Supplementary material for: Multiple pairs of allelic MLA immune receptor-powdery mildew AVRA effectors argue for a direct recognition mechanism
Source: eLife. 2019 Feb 19;8:e44471. doi: 10.7554/eLife.44471 (PMC6414202; doi:10.7554/eLife.44471)
Supplement: Figure 5—source data 3. [file elife-44471-fig5-data3.xlsx]

## Sheet: Sheet1
construct1	construct2	value
Mla10	AVRa10	365
Mla10	AVRa10	337.5
Mla10	AVRa10	628.5
Mla10	AVRa10	365
Mla10	AVRa10	401
Mla10	AVRa10	365
Mla10	AVRa10	682
Mla10	AVRa10	376.25
Mla10	AVRa10	227
Mla10	AVRa10	233.5
Mla10	AVRa10-V	121.5
Mla10	AVRa10-V	111
Mla10	AVRa10-V	149.25
Mla10	AVRa10-V	155
Mla10	AVRa10-V	130
Mla10	AVRa10-V	149.5
Mla10	AVRa10-V	80
Mla10	AVRa10-V	78
Mla10	AVRa10-V	84
Mla10	AVRa10-V	84
Mla10	AVRa22	94
Mla10	AVRa22	94
Mla10	AVRa22	124.5
Mla10	AVRa22	122
Mla10	AVRa22	116.25
Mla10	AVRa22	89
Mla10	AVRa22	203
Mla10	AVRa22	191.5
Mla10	AVRa22	72
Mla10	AVRa22	60
Mla22	AVRa10	88.5
Mla22	AVRa10	94.5
Mla22	AVRa10	105
Mla22	AVRa10	133
Mla22	AVRa10	85.75
Mla22	AVRa10	77.5
Mla22	AVRa10	40
Mla22	AVRa10	58
Mla22	AVRa10	56
Mla22	AVRa10	52
Mla22	AVRa10-V	88.5
Mla22	AVRa10-V	100
Mla22	AVRa10-V	121.5
Mla22	AVRa10-V	155
Mla22	AVRa10-V	105
Mla22	AVRa10-V	127.5
Mla22	AVRa10-V	92
Mla22	AVRa10-V	92
Mla22	AVRa10-V	80
Mla22	AVRa10-V	64
Mla22	AVRa22	144
Mla22	AVRa22	144
Mla22	AVRa22	185.25
Mla22	AVRa22	103.5
Mla22	AVRa22	168.75
Mla22	AVRa22	144
Mla22	AVRa22	287
Mla22	AVRa22	223.5
Mla22	AVRa22	104
Mla22	AVRa22	193.5
