# Supplementary material for: Multiple pairs of allelic MLA immune receptor-powdery mildew AVRA effectors argue for a direct recognition mechanism
Source: eLife. 2019 Feb 19;8:e44471. doi: 10.7554/eLife.44471 (PMC6414202; doi:10.7554/eLife.44471)
Supplement: Supplementary file 1. [file elife-44471-supp1.xlsx]

## Sheet: Sheet1
		Infection phenotypes on cv. Pallas NILs										Infection phenotypes on cv. Manchuria NILs
		Mla1	Mla3	Mla6	Mla7	Mla9	Mla10	Mla12	Mla22	Mla23	Mla39	Mla1	Mla6	Mla7		Mla10	Mla13
Isolate	Origin	P01	P02	P03	P04B	P08B	P09	P10	P12	P13	P18	CI16137	CI16151	CI16147	CI16153*	CI16149	CI16155
DH14	UK	1	2	1	2	1	5	2	5	3	5	1	1	2	2	5	1
CC107	UK	1	1	1	5	5	5	5	1	3	5	2	1	5	5	5	2
CC148	UK	2	2	5	1	1	1	1	5	5	5	1	5	3	3	3	2
CC1	UK	n.t.	n.t.	n.t.	n.t.	n.t.	n.t.	n.t.	n.t.	n.t.	n.t.	1	1	2	1	2	1
CC52	UK	2	1	1	5	5	5	1	1	2	5	1	2	5	5	5	5
CC66	UK	1	2	5	5	5	5	1	1	1	5	1	5	5	5	5	1
CC88	UK	5	3	1	5	1	3	5	5	4	5	5	1	5	5	4	1
NCI	Australia	n.t.	n.t.	n.t.	n.t.	n.t.	n.t.	n.t.	n.t.	n.t.	n.t.	5	1	1	1	2	1
63.5	USA	1	1	1	3	1	1	2	5	4	5	1	1	2	3	1	1
A6	Denmark	5	2	1	1	1	1	2	5	4	5	5	1	3	1	3	1
B103	Denmark	1	5	5	5	n.t.	1	5	5	2	5	1	5	5	5	3	5
Aby	Australia	n.t.	n.t.	n.t.	n.t.	n.t.	n.t.	n.t.	n.t.	n.t.	n.t.	1	1	2	2	2	1
Art	Australia	1	1	2	3	1	2	2	5	4	5	1	1	3	2	2	1
Will	Australia	1	1	1	3	n.t.	1	1	5	2	5	1	1	3	1	3	1
OU14	Japan	1	1	1	1	1	1	5	5	4	5	1	1	1	1	3	1
RACE1	Japan	n.t.	n.t.	n.t.	n.t.	n.t.	n.t.	n.t.	n.t.	n.t.	n.t.	5	1	1	1	2	1
K1	Germany	1	2	5	5	5	5	5	1	1	5	1	5	5	5	5	1
K2	Germany	1	2	5	2	1	2	1	5	4	5	1	5	2	n.t.	1	1
K3	Germany	1	4	5	5	1	3	1	5	4	5	1	5	5	n.t.	1	1
K4	Germany	1	2	1	4	1	2	5	5	4	5	1	1	1	n.t.	1	1
S11	Germany	2	2	5	5	1	1	5	5	2	5	1	5	5	n.t.	3	1
S15	Germany	5	5	5	5	1	5	1	1	1	5	5	5	5	n.t.	5	1
S16	Germany	1	1	5	5	1	3	n.t.	5	5	5	1	5	4	n.t.	3	1
S19	Germany	1	1	5	5	5	5	1	1	3	5	1	5	5	n.t.	5	1
S20	Germany	1	1	5	1	1	2	1	5	2	5	1	5	3	n.t.	4	1
S21	Germany	1	2	5	5	5	5	2	1	3	5	n.t.	n.t.	n.t.	n.t.	n.t.	n.t.
S22	Germany	1	2	5	4	1	1	5	5	5	5	1	5	2	n.t.	3	1
S23	Germany	5	2	5	5	n.t.	5	5	1	3	5	n.t.	n.t.	n.t.	n.t.	n.t.	n.t.
S25	Germany	5	2	5	5	5	5	5	1	3	5	5	5	5	n.t.	5	1
S26	Germany	5	2	5	5	n.t.	5	5	1	3	5	n.t.	n.t.	n.t.	n.t.	n.t.	n.t.
* Manchuria NIL CI 16153 contains Mla7 cDNA (Seeholzer et al., 2010, Lu et al. 2016)
n.t. = not tested
Light grey color indicated previously infection types on cv. Manchura accessions (Lu et al., 2016)
