# Supplementary material for: Multiple pairs of allelic MLA immune receptor-powdery mildew AVRA effectors argue for a direct recognition mechanism
Source: eLife. 2019 Feb 19;8:e44471. doi: 10.7554/eLife.44471 (PMC6414202; doi:10.7554/eLife.44471)
Supplement: Supplementary file 2. [file elife-44471-supp2.r]

#############################################
###    Read an pre-process input data     ###
#############################################

### Read genotype data (for non-synonymous variants called by freebayes upon Tophat mapping)
tab <- read.table("../GenoTable_dh14new_set5_th_fb_flt_nsVars_sg.txt", sep="\t", header=TRUE, as.is=TRUE, strip.white=TRUE)
tab$GeneID <- gsub("-mRNA-1", "", tab$GeneID)
## Extract genotype info
geno <- data.frame(tab[, 16:(dim(tab)[2])], stringsAsFactors=FALSE)

## Consider 'heterozygous' base calls in association test or not?
#geno <- as.data.frame(apply(geno, 2, function(x){replace(x, grep("het", x), NA)}), stringsAsFactors=FALSE)


## Read annotation info and extract CSEPs/effectors
ann.tab <- read.table("/netscratch/dep_psl/grp_somssich/kracher/Saskia_BghAvr/dh14new/SummaryAssignmentExt_oldDescriptions_to_newGenes.txt", 
	sep="\t", header=TRUE, as.is=TRUE, strip.white=TRUE)
ann <- ann.tab[, c(1,2,4,5,6,3)]
colnames(ann)[dim(ann)[2]] <- "blast"
rownames(ann) <- ann$ID
can <- ann[union(grep("CSEP", ann$oldCSEP_ID), grep("effector", ann$oldDescription)),]

## Read gff annotation file and extract gene location information
gff <- read.table("/biodata/dep_psl/common/bioinfo/Genomes/Blumeria/Bgh/DH14new/bgh_dh14_v4.gff", 
	sep="\t", header=FALSE, as.is=TRUE, strip.white=TRUE, skip=1)
gff <- gff[gff$V3 == "gene", ]
gid <- gsub("ID=", "", unlist(lapply(gff$V9, function(x){strsplit(x, ";")[[1]][1]})))
## Create table with gene location information
gloc <- data.frame(V1=gff$V1, V2=gff$V4, V3=gff$V5, V4=gid)
rownames(gloc) <- gloc$V4


## Read fpkm (count) table for identification of gene presence/absence polymorphisms
counts <- read.table("../CountTable_dh14new_set5_th_f2_q01_fC_fpkm.txt", sep="\t", header=TRUE, as.is=TRUE, strip.white=TRUE)
## Re-order count table columns to match genotype table
counts <- counts[, colnames(geno)]


## Read phenotype matrix
pheno <- read.table("../phenotype_matrix_set5.txt", sep="\t", header=TRUE)


###################################################
###    Perform per-Variant association test     ###
###################################################

## Create list of MLA alleles
plist <- vector("list", length(colnames(pheno)))
names(plist) <- paste(colnames(pheno), "p", sep="_")

## For each variant position ...
for (i in 1:dim(geno)[1]) {

	## ... extract genotype information
	tt <- as.factor(unlist(geno[i,]))

	## For each MLA allele in phenotyping table
	for (j in 1:length(plist)) {
		## If there are at least two different valid (not NA) genotypes,
		## and at least two samples with valid assignments of both genotype and phenotype ...
		if ( length(levels(tt)) >= 2 & length(which(!is.na(pheno[,j]) & !is.na(tt))) >= 2 ) {
			## ... perform Fisher Test to calculate association p value
			plist[[j]] <- c(plist[[j]], fisher.test(tt, pheno[,j])$p.value)
		## Else ...
		} else {
			## ... set p value to NA 
			plist[[j]] <- c(plist[[j]], NA)	
		}
	
	}

}


## Convert list to data.frame
ptab <- do.call(cbind.data.frame, plist)

## Perform FDR (BH) multiple testing correction of p values
patab <- apply(ptab, 2, function(x){p.adjust(x, method="BH")})
colnames(patab) <- gsub("_p", "_p.adj", colnames(patab))

## Create and write output table
out_sites <- data.frame(tab[, 1:15], ann[tab$GeneID, 2:(dim(ann)[2])], tab[, 16:(dim(tab)[2])], ptab, patab)
rownames(out_sites) <- NULL
write.table(out_sites, "AssociationTestFisher_perVariant_Tophat_freebayes_set5_dh14new.txt", sep="\t", row=FALSE, quote=FALSE)


## Extract CSEPs and perform multiple testing correction of p values including only CSEPs
#tabc <- tab[which(tab$GeneID %in% rownames(can)), ]
#ptabc <- ptab[which(tab$GeneID %in% rownames(can)), ]
#patabc <- apply(ptabc, 2, function(x){p.adjust(x, method="BH")})


###################################################
###      Perform gene-wise association test     ###
###################################################

## ----------------------------------
##  Create gene-wise genotype matrix
## ----------------------------------

## Extract gene IDs
unid <- unique(tab$GeneID)

tab2 <- c()

## For each gene with variant(s) ...
for (i in 1:length(unid)) {
	
	## Extract gene ID and row indices of all variants linked to this gene
	id <- unid[i]
	ri <- which(tab$GeneID == id)
	
	## Extract contig ID
	chr <- unique(tab[ri, "CHROM"])
	## Count number of variants in this gene
	cvar <- dim(tab[ri, ])[1]

	## Extract genotype info for all variants in this gene
	gt <- geno[ri, ]

	## Collapse individual variants into one gene-wise genotype
	gtstr <- apply(gt, 2, function(x){paste(x, collapse="_")})
	## If more than 1/2 of the variants in a gene do not have a genotype, set overall genotype to "NA"
	gtstr[apply(gt, 2, function(x){sum(is.na(x))}) >= 0.5 * dim(gt)[1]] <- NA
	
	## Count how often each genotype occurs
	ft <- sort(table(gtstr), decreasing=TRUE)
	
	## Extract "main" (i.e. most common) genotype
	major <- unlist(strsplit(names(ft)[1], split="_"))
	## when two (or more) genotypes are most frequent: pick first one in frequency table (alphabetically) ## better solution?!

	## Create list of genotype vectors for each isolate
	gtlist <- strsplit(gtstr, split="_")
	
	## Re-label gene-wise genotypes (according to frequency of occurence)
	t2 <- c()
	for (j in 1:length(gtlist)) {
		## Check which variant calls correpond/do not correspond to main genotype or are 'NA's
		mi <- which(gtlist[[j]] == major)
		oi <- which(gtlist[[j]] != major & gtlist[[j]] != "NA")
		ni <- which(gtlist[[j]]  == "NA")
		## Re-label gene-wise genotypes according to frequency of occurence
		## Most frequent genotype is labelled "MAIN"
		if ( length(mi) >  0.5 * cvar & length(oi) == 0 ) {
			t2 <- c(t2, "MAIN")
		## Further genotypes are labelled		
		} else if ( length(oi) >=1 & length(ni) < 0.5 * cvar ) {
			## ... "OTHER" for genes with two
			if (length(ft) == 2 & gtstr[j] == names(ft)[2]) {
				t2 <- c(t2, "OTHER")
			## ... "OTHER1/2/..." for genes with more than two genotypes
			} else if ( length(ft) > 2 & gtstr[j] %in% names(ft)[2:length(ft)] ) {
				t2 <- c(t2, paste("OTHER", which(names(ft) == gtstr[j])-1, sep=""))
			}
		## Cases with no/unclear genotype assignment are labelled
		} else {
			## ... "MISS" if the gene is truly not expressed (based on FPKM table)
			if (counts[id, j] == 0) {
				t2 <- c(t2, "MISS")
			## .. NA in all other cases
			} else {
				t2 <- c(t2, NA)
			}
		}
	}		
	names(t2) <- colnames(gt)

	## Create gene entry and add to gene-wise genotype table
	tab2 <- rbind(tab2, c(GeneID=id, CHROM=chr, SNPs=cvar, t2))
}

rownames(tab2) <- NULL
tab2 <- as.data.frame(tab2, stringsAsFactors=FALSE)


## Among genes without called variants ...
exp.nv <- counts[setdiff(rownames(counts), unid), ]
## ... extract additional cases of (potential) presence/absence polymorphisms
env.pa <- exp.nv[which(apply(exp.nv, 1, function(x){min(x)==0}) & apply(exp.nv, 1, function(x){mean(x[x>0])>=15})), ]

## Assign genotype labels for these genes
tab2b <- apply(env.pa, 2, function(x){replace(x, as.numeric(x)==0, "MISS")})
tab2b <- apply(tab2b, 2, function(x){replace(x, as.numeric(x)>=15, "EXP")})
tab2b <- apply(tab2b, 2, function(x){replace(x, as.numeric(x)<15, NA)})

## Add contig information for these genes and adjust table format
tab2b <- data.frame(GeneID=rownames(tab2b), CHROM=gloc[rownames(tab2b),"V1"], SNPs=rep("", dim(tab2b)[1]), tab2b, stringsAsFactors=FALSE)
rownames(tab2b) <- NULL


## Combine genotyping table and presence/absence table
tab2 <- rbind(tab2, tab2b)
tab2 <- tab2[order(tab2$CHROM, tab2$GeneID),]
rownames(tab2) <- NULL


## Extract genotype information
geno2 <- tab2[, 4:(dim(tab2)[2])]


## -----------------------------------
##  Perform per-gene association test
## -----------------------------------

## Create list of MLA alleles
plist2 <- vector("list", length(colnames(pheno)))
names(plist2) <- paste(colnames(pheno), "p", sep="_")

## For each gene ...
for (i in 1:dim(geno2)[1]) {

	## ... extract genotype information
	tt2 <- as.factor(unlist(geno2[i,]))

	## For each MLA allele in phenotyping table
	for (j in 1:length(plist2)) {
		## If there are at least two different valid (not NA) genotypes,
		## and at least two samples with valid assignments of both genotype and phenotype ...
		if ( length(levels(tt2)) >= 2 & length(which(!is.na(pheno[,j]) & !is.na(tt2))) >= 2 ) {
			## ... perform Fisher Test to calculate association p value
			plist2[[j]] <- c(plist2[[j]], fisher.test(tt2, pheno[,j])$p.value)
		## Else ...
		} else {
			## ... set p value to NA 
			plist2[[j]] <- c(plist2[[j]], NA)	
		}
	
	}

}


## Convert list to data.frame
ptab2 <- do.call(cbind.data.frame, plist2)

## Perform FDR (BH) multiple testing correction of p values
patab2 <- apply(ptab2, 2, function(x){p.adjust(x, method="BH")})
colnames(patab2) <- gsub("_p", "_p.adj", colnames(patab2))

## Create and write output table
out_genes <- data.frame(GeneID=tab2[, 1], ann[tab2[,1], 2:(dim(ann)[2])], tab2[, 2:(dim(tab2)[2])], ptab2, patab2)
rownames(out_genes) <- NULL
write.table(out_genes, "AssociationTestFisher_perGene_Tophat_freebayes_set5_dh14new.txt", sep="\t", row=FALSE, quote=FALSE)
