# Supplementary material for: Multiple pairs of allelic MLA immune receptor-powdery mildew AVRA effectors argue for a direct recognition mechanism
Source: eLife. 2019 Feb 19;8:e44471. doi: 10.7554/eLife.44471 (PMC6414202; doi:10.7554/eLife.44471)
Supplement: Supplementary file 3. [file elife-44471-supp3.r]

################################################
### Read an pre-process required input files ###
################################################

## Read tables with filtered and annotated non-silent variants in coding regions
## .. haploid variants
vt <- read.table("snpEff_StrainsSet5_DH14new_th_fb_flt_nsVars.txt", sep="\t", header=TRUE, as.is=TRUE, strip.white=TRUE)
rownames(vt) <-  paste(vt$CHROM, vt$POS, sep=":")
## .. 'diplod' variants (to also include heterozygous variants that could indicate existence of paralogs)
vt2 <- read.table("snpEff_StrainsSet5_DH14new_th_fb_p2_flt_nsVars.txt", sep="\t", header=TRUE, as.is=TRUE, strip.white=TRUE)
rownames(vt2) <- paste(vt2$CHROM, vt2$POS, sep=":")

## Extract all non-silent variants for which either the haploid or the 'diploid' call passes filtering
hcp <- union(rownames(vt), rownames(vt2))


## Create combined table of filtered and annotated non-silent variants (from haploid and diploid calls)
var <- rbind(vt, vt2[setdiff(rownames(vt2), rownames(vt)), ])
var <- var[hcp, ]

## Extract "Number of unique non-reference alleles in called genotypes" for each variant position
an <- unlist(lapply(var$INFO, function(x){strsplit(x, "NUMALT=")[[1]][2]}))
an <- as.numeric(unlist(lapply(an, function(x){strsplit(x, ";")[[1]][1]})))
 

## Read vcf file with 'diplod' (using freebayes with ploidy=2) variant calls to also identify potential heterozygous variants
## where the haploid variant call passes filtering
var2 <- read.table("StrainsSet5_DH14new_Tophat_VarFB_p2.vcf", sep="\t", header=FALSE, as.is=TRUE, strip.white=TRUE)
colnames(var2) <- colnames(vt2)
rownames(var2) <- paste(var2$CHROM, var2$POS, sep=":")
## Subset 'diploid' variant table to filtered non-silent variants in coding regions
var2 <- var2[hcp, ]

## Extract "Number of unique non-reference alleles in called genotypes" for each 'diploid' variant call
an2 <- unlist(lapply(var2$INFO, function(x){strsplit(x, "NUMALT=")[[1]][2]}))
an2 <- as.numeric(unlist(lapply(an2, function(x){strsplit(x, ";")[[1]][1]})))


## List of variant effects affecting protein sequence
ns <- c("NON_SYNONYMOUS_CODING", "FRAME_SHIFT", "START_LOST", "STOP_LOST", "STOP_GAINED", "SPLICE_SITE_DONOR", "SPLICE_SITE_ACCEPTOR")

## List of isolates in desired order
iso <- c("X63.5", "NCI",  "A6", "CC107", "CC148", "CC1", "CC52", "CC66", "CC88",  "K1", "B103", "Aby", "Art", "Will", "OU14", "RACE1", "DH14", "S11", "S15", "S16", "S19", "S20", "S22", "S25", "K2", "K3", "K4")


##################################
### Process diallelic variants ###
##################################

## Extract diallelic variants
di <- var[an==1, ]
di2 <- var2[an==1, ]

## Extract codon exchange, amino acid exchange and gene IDs for diallelic variants
td <- unlist(lapply(di$INFO, function(x){strsplit(x, "NON_SYNONYMOUS_CODING|FRAME_SHIFT|START_LOST|STOP_LOST|STOP_GAINED|SPLICE_SITE_DONOR|SPLICE_SITE_ACCEPTOR")[[1]][2]}))
td <- unlist(lapply(td, function(x){strsplit(x, ")")[[1]][1]}))
## Codon exchange
ned <- unlist(lapply(td, function(x){strsplit(x, "\\|")[[1]][3]}))
## Amino acid exchange
aed <- unlist(lapply(td, function(x){strsplit(x, "\\|")[[1]][4]}))
## Gene ID
idd <- unlist(lapply(td, function(x){strsplit(x, "\\|")[[1]][9]}))
idd <- gsub("Transcript_", "", idd)

## Extract effects for diallelic variants
efd <- vector("character", length=dim(di)[1])
efd[grep("NON_SYNONYMOUS_CODING", di$INFO)] <- "NON_SYNONYMOUS_CODING"; efd[grep("FRAME_SHIFT", di$INFO)] <- "FRAME_SHIFT";
efd[grep("START_LOST", di$INFO)] <- "START_LOST"; efd[grep("STOP_LOST", di$INFO)] <- "STOP_LOST";
efd[grep("STOP_GAINED", di$INFO)] <- "STOP_GAINED"; efd[grep("SPLICE_SITE_DONOR", di$INFO)] <- "SPLICE_SITE_DONOR";
efd[grep("SPLICE_SITE_ACCEPTOR", di$INFO)] <- "SPLICE_SITE_ACCEPTOR"

## Extract further information of interest from INFO column
## Overall coverage depth (DP)
dpd <- unlist(lapply(di$INFO, function(x){strsplit(x, "DP=")[[1]][2]}))
dpd <- as.numeric(unlist(lapply(dpd, function(x){strsplit(x, ";")[[1]][1]})))
## Frequency of alternate allele (AF)
afd <- unlist(lapply(di$INFO, function(x){strsplit(x, "AF=")[[1]][2]}))
afd <- round(as.numeric(unlist(lapply(afd, function(x){strsplit(x, ";")[[1]][1]}))), 4)
## Variant type (TYPE)
vtd <- unlist(lapply(di$INFO, function(x){strsplit(x, "TYPE=")[[1]][2]}))
vtd <- unlist(lapply(vtd, function(x){strsplit(x, ";")[[1]][1]}))
## Allele length (LEN)
ald <- unlist(lapply(di$INFO, function(x){strsplit(x, "LEN=")[[1]][2]}))
ald <- as.numeric(unlist(lapply(ald, function(x){strsplit(x, ";")[[1]][1]})))
## Strand balance probability for the alternate allele (SAP)
sad <- unlist(lapply(di$INFO, function(x){strsplit(x, "SAP=")[[1]][2]}))
sad <- round(as.numeric(unlist(lapply(sad, function(x){strsplit(x, ";")[[1]][1]}))), 2)
## Read Placement Probability (RPP)
pad <- unlist(lapply(di$INFO, function(x){strsplit(x, "RPP=")[[1]][2]}))
pad <- round(as.numeric(unlist(lapply(pad, function(x){strsplit(x, ";")[[1]][1]}))), 2)


## Extract haploid and diplod genotype info for each isolate and re-format/simplify genotype
GTD <- di[, 10:(dim(di)[2])]
GTD <- GTD[, iso]
GTD2 <- di2[, 10:(dim(di2)[2])]
GTD2 <- GTD2[, iso]

gtd <- c()

for (i in 1:(dim(GTD))[2]) {
	gt <- GTD[,i]
	gt2 <- GTD2[,i]
	geno <- vector("character", length=length(gt))
	for (j in 1:length(gt)) {
		y <- unlist(lapply(gt[j], function(x){strsplit(x, ":")}))
		y2 <- unlist(lapply(gt2[j], function(x){strsplit(x, ":")}))
		## Simplify genotype information for diallelic variants		
		if ( length(y) == 1 ) {
			## Indicate cases without any sequence information as NA
			if ( y == "." ) { geno[j] <- "NA"}		
 		} else if ( length(y) > 1 ) {
			## Classify unambigous diallelic genotypes into REF or ALT			
			if ( (y[1] == "0"| y[1] == "0/0") & y2[1] == "0/0" ) {
				geno[j] <- "REF"
			} else if ( (y[1] == "1"| y[1] == "1/1") & (y2[1] == "1/1")  ) {
				geno[j] <- "ALT"
			## Indicate all other cases of low sequence coverage as NA
			} else if ( as.numeric(y[3]) < 3 ) {
				geno[j] <- "NA"
			## Classify more ambigous diallelic genotypes into ref, alt, or 'het'
			} else if ( as.numeric(y[3]) >= 3 & y[1] == "0" & as.numeric(y[2]) >= as.numeric(y2[2]) & 
					as.numeric(y[5]) >= 2/3 * as.numeric(y[3]) ) {
				geno[j] <- "REF"			
			} else if ( as.numeric(y[3]) >= 3 & y[1] == "1" & as.numeric(y[2]) >= as.numeric(y2[2]) &
					as.numeric(y[5]) < 1/3 * as.numeric(y[3]) ) {
				geno[j] <- "ALT"
			} else if ( as.numeric(y[3]) >= 3 & y[1] == "0" & (as.numeric(y[2]) < as.numeric(y2[2]) |
					as.numeric(y[5]) < 2/3 * as.numeric(y[3])) ) {
				geno[j] <- "het"
			} else if ( as.numeric(y[3]) >= 3 & y[1] == "1" & (as.numeric(y[2]) < as.numeric(y2[2]) |
					as.numeric(y[5]) >= 1/3 * as.numeric(y[3])) ) {
				geno[j] <- "het"
			} else if ( as.numeric(y[3]) >= 3 & y[1] == "0/1" ) {
				geno[j] <- "het"
			} else {
				geno[j] <- "NA"
			}
		}
	}
	gtd <- cbind(gtd, geno)
} 
colnames(gtd) <- colnames(GTD)


## Create annotated genotype table for diallelic variants
td1 <- data.frame(CHROM=di$CHROM, POS=di$POS, REF=di$REF, ALT=di$ALT, QUAL=round(di$QUAL, 2), TYPE=vtd, LEN=ald, DP=dpd, AF=afd, RPP=pad, SAP=sad, EFF=efd, CodonChange=ned, AAChange=aed, GeneID=idd, gtd, stringsAsFactors=FALSE)
td2 <- data.frame(CHROM=di$CHROM, POS=di$POS, REF=di$REF, ALT=di$ALT, QUAL=round(di$QUAL, 2), TYPE=vtd, LEN=ald, DP=dpd, AF=afd, RPP=pad, SAP=sad, EFF=efd, CodonChange=ned, AAChange=aed, GeneID=idd, gtd, GTD, stringsAsFactors=FALSE)


######################################
### Process multi-allelic variants ###
######################################

## Extract multi-allelic variants
multi <- var[an>1, ]
multi2 <- var2[an>1,]

## Extract codon exchanges, amino acid exchanges, gene IDs and effects for multi-allelic variants
tm <- unlist(lapply(multi$INFO, function(x){strsplit(x, "EFF=")[[1]][2]}))
nem <- c(); aem <- c(); idm <- c(); efm <- c()

for (i in 1:length(tm)) {
	
	## Split EFF string into the different alternate alleles
	ti <- unlist(strsplit(tm[i], ","))
	## Filter effect annotations for silent mutations or mutations outside the cds
	ind <- which(unlist(lapply(ti, function(x){strsplit(x, "[(]")[[1]][1]})) %in% ns)
	
	## Extract codon exchanges
	nei <- unlist(lapply(ti, function(x){unlist(strsplit(x, "\\|"))[3]}))[ind]
	nem <- c(nem, paste(nei, collapse=","))
	## Extract amino acid exchanges
	aei <- unlist(lapply(ti, function(x){unlist(strsplit(x, "\\|"))[4]}))[ind]
	aem <- c(aem, paste(aei, collapse=","))
	## Extract gene IDs
	idi <- unlist(lapply(ti, function(x){unlist(strsplit(x, "\\|"))[9]}))[ind]
	idi <- gsub("Transcript_", "", idi)
	idm <- c(idm, paste(unique(idi), collapse=","))
	## Extract effects
	efi <- unlist(lapply(ti, function(x){unlist(strsplit(x, "[(]"))[1]}))[ind]
	efm <- c(efm, paste(efi, collapse=","))

}

## Extract further information of interest from INFO column
## Overall coverage depth (DP)
dpm <- unlist(lapply(multi$INFO, function(x){strsplit(x, "DP=")[[1]][2]}))
dpm <- as.numeric(unlist(lapply(dpm, function(x){strsplit(x, ";")[[1]][1]})))
## Frequency of alternate alleles (AF)
afm <- unlist(lapply(multi$INFO, function(x){strsplit(x, "AF=")[[1]][2]}))
afm <- unlist(lapply(afm, function(x){strsplit(x, ";")[[1]][1]}))
afm <- unlist(lapply(afm, function(x){paste(round(as.numeric(unlist(strsplit(x, ","))), 4), collapse=",")}))
## Variant types (TYPE)
vtm <- unlist(lapply(multi$INFO, function(x){strsplit(x, "TYPE=")[[1]][2]}))
vtm <- unlist(lapply(vtm, function(x){strsplit(x, ";")[[1]][1]}))
## Allele lengths (LEN)
alm <- unlist(lapply(multi$INFO, function(x){strsplit(x, "LEN=")[[1]][2]}))
alm <- unlist(lapply(alm, function(x){strsplit(x, ";")[[1]][1]}))
## Strand balance probabilities for alternate alleles (SAP)
sam <- unlist(lapply(multi$INFO, function(x){strsplit(x, "SAP=")[[1]][2]}))
sam <- unlist(lapply(sam, function(x){strsplit(x, ";")[[1]][1]}))
sam <- unlist(lapply(sam, function(x){paste(round(as.numeric(unlist(strsplit(x, ","))), 2), collapse=",")}))
## Read Placement Probabilities (RPP)
pam <- unlist(lapply(multi$INFO, function(x){strsplit(x, "RPP=")[[1]][2]}))
pam <- unlist(lapply(pam, function(x){strsplit(x, ";")[[1]][1]}))
pam <- unlist(lapply(pam, function(x){paste(round(as.numeric(unlist(strsplit(x, ","))), 2), collapse=",")}))


## Extract and reformat genotype info for each isolate
GTM <- multi[,10:(dim(multi)[2])]
GTM <- GTM[, iso]
GTM2 <- multi2[,10:(dim(multi2)[2])]
GTM2 <- GTM2[, iso]


gtm <- c()

for (i in 1:(dim(GTM))[2]) {
	gt <- GTM[,i]
	gt2 <- GTM2[,i]
	geno <- vector("character", length=length(gt))
	for (j in 1:length(gt)) {
		## Extract genotype info from haploid and 'diploid' variant call
		y <- unlist(lapply(gt[j], function(x){strsplit(x, ":")}))		
		y2 <- unlist(lapply(gt2[j], function(x){strsplit(x, ":")}))
		## Simplify genotype information for multi-allelic variants
		if ( length(y) == 1 ) {
			##  Classify cases without any variant call information as NA	
			if ( y == "." ) { geno[j] <- "NA"}		
 		} else if ( length(y) > 1 ) {
			## Extract alternate allele observation counts
			ao <- as.numeric(unlist(strsplit(y[7], ",")))
			## Reformat heterozygous genotype info
			dd <- as.numeric(unlist(strsplit(y[1], "/")))
			dd2 <- as.numeric(unlist(strsplit(y2[1], "/")))
			## a) Handle cases where the haploid variant call (also) passed filtering
			if (length(dd) == 1) {
				## Classify unambigous multi-allelic genotypes as REF or ALT1/2/...
				if ( y[1] == "0" & y2[1] == "0/0" ) {
					geno[j] <- "REF"
				} else if ( as.numeric(y[1]) > 0 & dd2[1] != 0 & dd2[1] == dd2[2] ) {
					geno[j] <- paste("ALT", y[1], sep="")
				## Indicate all other cases of low sequence coverage as NA
				} else if ( as.numeric(y[3]) < 3 ) {
					geno[j] <- "NA"
				## Classify more ambigous multi-allelic genotypes as REF, ALT1/2/... or 'het..'
				} else if ( as.numeric(y[3]) >= 3 & y[1] == "0"  & as.numeric(y[2]) >= as.numeric(y2[2]) &
						as.numeric(y[5]) >= 2/3 * as.numeric(y[3]) ) {
					geno[j] <- "REF"
				} else if ( as.numeric(y[3]) >= 3 & y[1] == "0" & (as.numeric(y[2]) < as.numeric(y2[2]) |
						as.numeric(y[5]) < 2/3 * as.numeric(y[3])) ) {
					geno[j] <- paste("hetR", dd2[2], sep="")
				} else if ( as.numeric(y[3]) >= 3 & as.numeric(y[1]) > 0 & as.numeric(y[2]) >= as.numeric(y2[2]) &
						ao[as.numeric(y[1])] >= 2/3 * as.numeric(y[3]) ) {
					geno[j] <- paste("ALT", y[1], sep="")
				} else if ( as.numeric(y[3]) >= 3 & as.numeric(y[1]) > 0 & (as.numeric(y[2]) < as.numeric(y2[2]) |
						ao[as.numeric(y[1])] < 2/3 * as.numeric(y[3])) ) {
					if (dd2[1] == 0) {geno[j] <- paste("hetR", dd2[2], sep="")}
					else if(dd2[1] != 0) {geno[j] <- paste("het", gsub("/", "", y2[1]), sep="")}
				}
			## b) Handle cases where only the 'diploid' variant call passed filtering	
			} else if ( length(dd) > 1 ) {
				## Classify unambigous multi-allelic genotypes as REF or ALT1/2/...
				if ( y[1] == "0/0" & y2[1] == "0/0" ) {
					geno[j] <- "REF"
				} else if ( dd[1] > 0 & dd[1] == dd[2] & dd2[1] > 0 & dd2[1] == dd2[2] ) {
					geno[j] <- paste("ALT", dd[1], sep="")
				## Indicate all other cases of low sequence coverage as NA
				} else if ( as.numeric(y[3]) < 3 ) {
					geno[j] <- "NA"
				## Classify heterozygous genotypes as 'het..'
				} else if ( as.numeric(y[3]) >= 3 & dd[1] != dd[2] & dd2[1] != dd2[2] ) {
					if (dd[1] == 0) {geno[j] <- paste("hetR", dd[2], sep="")}
					else if(dd[1] != 0) {geno[j] <- paste("het", gsub("/", "", y[1]), sep="")}
				}
			}
		}
	}
	gtm <- cbind(gtm, geno)
} 
colnames(gtm) <- colnames(GTM)


## Create annotated genotype table for diallelic variants
tm1 <- data.frame(CHROM=multi$CHROM, POS=multi$POS, REF=multi$REF, ALT=multi$ALT, QUAL=round(multi$QUAL, 2), TYPE=vtm, LEN=alm, DP=dpm, AF=afm, RPP=pam, SAP=sam, EFF=efm, CodonChange=nem, AAChange=aem, GeneID=idm ,gtm, stringsAsFactors=FALSE)
tm2 <- data.frame(CHROM=multi$CHROM, POS=multi$POS, REF=multi$REF, ALT=multi$ALT, QUAL=round(multi$QUAL, 2), TYPE=vtm, LEN=alm, DP=dpm, AF=afm, RPP=pam, SAP=sam, EFF=efm, CodonChange=nem, AAChange=aem, GeneID=idm, gtm, GTM, stringsAsFactors=FALSE)


#######################################################################
### Combine di- and multi-allelic variants and output table to file ###
#######################################################################

## Combine variants and re-sort by coordinates
tab1 <- rbind(td1, tm1)
tab1 <- tab1[order(tab1$CHROM, tab1$POS), ]
tab2 <- rbind(td2, tm2)
tab2 <- tab2[order(tab2$CHROM, tab2$POS), ]

write.table(tab1, "GenoTable_dh14new_set5_th_fb_flt_nsVars_sg.txt", sep="\t", row=FALSE, quote=FALSE)
write.table(tab2, "GenoTable_dh14new_set5_th_fb_flt_nsVars_lg.txt", sep="\t", row=FALSE, quote=FALSE)
