# Supplementary material for: Multiple pairs of allelic MLA immune receptor-powdery mildew AVRA effectors argue for a direct recognition mechanism
Source: eLife. 2019 Feb 19;8:e44471. doi: 10.7554/eLife.44471 (PMC6414202; doi:10.7554/eLife.44471)
Supplement: Supplementary file 4. [file elife-44471-supp4.xlsx]

## Sheet: Supplementary File 4
mpileup association statistical summary
		# SNPs	# INDELS
total		718779	68140
flt		280010	15953
flt & silent coding, #SNPs used for population structure		21386	-
flt & non-silent coding #SNPs used for association		24751	1822
freebayes association statistical summary
# variants	ploidy=1	ploidy=2	merged
total	772875	772875	-
flt	165358	135869	-
flt & non-silent coding, merged used for association	18897	20115	22838
Occurrence of different types among merged set of filtered & non-silent coding variants:
type			# variants
snp			17041
ins			3976
complex			489
mnp			350
del			191
snp,ins			278
snp,complex			285
snp,mnp			110
ins,del			63
snp,del			15
ins,complex			10
del,complex			8
mnp,complex			7
snp,ins,del			6
snp,ins,complex			6
snp,del,complex			1
ins,mnp			1
snp,mnp,ins			1
total			22838
freebayes association p values
		gene ID	p value
infection phenotype on Mla7		BLGH_06672	1.7848e-05
		BLGH_06689	1.7848e-05
		BLGH_06955	2.69215e-05
		BLGH_04268	3.39012e-05
		BLGH_01419	8.45037e-05
		BLGH_00445	0.000152555
		BLGH_05825	0.00018638
		BLGH_05826	0.000187105
		BLGH_02750	0.000234217
		BLGH_01384	0.000256428
		BLGH_05968	0.000316846
		BLGH_06156	0.000341006
		BLGH_05018	0.000346563
		BLGH_06957	0.000457666
		BLGH_05931	0.00057971
		BLGH_06676	0.00057971
		BLGH_01637	0.000582751
		BLGH_06647	0.00060025
		BLGH_06274	0.000608841
		BLGH_06669	0.000711054
		BLGH_01829	0.000808992
		BLGH_01959	0.000853412
		BLGH_03504	0.000860741
		BLGH_00663	0.000971618
		BLGH_01642	0.000982636
		BLGH_03035	0.00120401
		BLGH_06290	0.00120401
		BLGH_01333	0.00121851
		BLGH_06648	0.00126283
		BLGH_03946	0.00131803
		BLGH_03670	0.00132175
		BLGH_05788	0.00137445
		BLGH_00358	0.00142325
		BLGH_03617	0.00146613
		BLGH_06646	0.0016476
		BLGH_06288	0.00167482
		BLGH_03161	0.00172298
		BLGH_01354	0.00186117
		BLGH_04811	0.00187444
		BLGH_05399	0.00188805
		BLGH_03448	0.00191143
		BLGH_05664	0.00193237
		BLGH_01575	0.00193237
		BLGH_02784	0.00193237
		BLGH_02056	0.00193237
		BLGH_01356	0.00193237
		BLGH_01570	0.00220756
		BLGH_06431	0.00224645
		BLGH_06956	0.00225085
		BLGH_00716	0.00225488
		BLGH_00651	0.00228833
		BLGH_03447	0.00228833
		BLGH_00830	0.00235952
		BLGH_03869	0.00255754
		BLGH_05068	0.00258322
		BLGH_03467	0.00297835
		BLGH_03453	0.00299502
		BLGH_06778	0.00303944
		BLGH_04726	0.00309598
		BLGH_01312	0.00329592
		BLGH_00260	0.00333982
		BLGH_05889	0.00345993
		BLGH_04319	0.00354641
		BLGH_05809	0.00356979
		BLGH_00165	0.00359857
		BLGH_02552	0.0038071
		BLGH_02947	0.00401338
		BLGH_06035	0.00401338
		BLGH_05945	0.00413894
		BLGH_02306	0.00421053
		BLGH_01187	0.00435289
		BLGH_05400	0.0044241
		BLGH_01275	0.0044241
		BLGH_06080	0.0044241
		BLGH_03501	0.00450262
		BLGH_01715	0.00457666
		BLGH_04493	0.00471607
		BLGH_06016	0.00477588
infection phenotype on Mla9		BLGH_04994	1.84284e-05
		BLGH_05020	0.000147427
		BLGH_00260	0.000257998
		BLGH_05021	0.000331712
		BLGH_05702	0.000333
		BLGH_06672	0.000515996
		BLGH_06689	0.000515996
		BLGH_01605	0.00110571
		BLGH_07002	0.00119785
		BLGH_04500	0.00158484
		BLGH_00245	0.00160327
		BLGH_05019	0.00167699
		BLGH_05005	0.00250627
		BLGH_04698	0.00265369
		BLGH_06288	0.00287483
		BLGH_03965	0.00293012
		BLGH_05027	0.00353826
		BLGH_07030	0.00361197
		BLGH_01792	0.00361197
		BLGH_05701	0.00418325
		BLGH_06296	0.00457025
infection phenotype on Mla10		BLGH_05021	4.50435e-07
		BLGH_05020	1.7567e-05
		BLGH_04994	0.000121618
		BLGH_01382	0.000222965
		BLGH_06672	0.000308548
		BLGH_06689	0.000308548
		BLGH_05702	0.000386997
		BLGH_05018	0.000602967
		BLGH_04698	0.000628357
		BLGH_01383	0.000686499
		BLGH_04918	0.000823799
		BLGH_05027	0.000987022
		BLGH_02209	0.00150986
		BLGH_05403	0.00167084
		BLGH_07030	0.00214858
		BLGH_05019	0.0022256
		BLGH_00657	0.00265441
		BLGH_06964	0.00299314
		BLGH_06288	0.00303593
		BLGH_00224	0.00324335
		BLGH_05007	0.00335034
		BLGH_04041	0.00368906
		BLGH_01419	0.00387149
		BLGH_04078	0.00457666
		BLGH_00263	0.00461827
		BLGH_05452	0.00477326
infection phenotype on Mla22		BLGH_05021	1.22371e-05
		BLGH_06672	3.26322e-05
		BLGH_06689	3.26322e-05
		BLGH_04994	6.93433e-05
		BLGH_00260	0.000130529
		BLGH_05020	0.000146845
		BLGH_05702	0.000161603
		BLGH_05019	0.000460929
		BLGH_05905	0.000558826
		BLGH_05006	0.00083212
		BLGH_06288	0.000860673
		BLGH_07030	0.00117884
		BLGH_01323	0.00123594
		BLGH_00245	0.00210885
		BLGH_01419	0.00220267
		BLGH_05399	0.00271663
		BLGH_05621	0.00275742
		BLGH_07002	0.00301439
		BLGH_04918	0.00323058
		BLGH_04698	0.00361401
		BLGH_05005	0.00395257
		BLGH_05007	0.00444205
		BLGH_00224	0.00448692
		BLGH_00915	0.00478469
		BLGH_05848	0.00490196
