# Supplementary material for: Multiple pairs of allelic MLA immune receptor-powdery mildew AVRA effectors argue for a direct recognition mechanism
Source: eLife. 2019 Feb 19;8:e44471. doi: 10.7554/eLife.44471 (PMC6414202; doi:10.7554/eLife.44471)
Supplement: Supplementary file 5. [file elife-44471-supp5.xlsx]

## Sheet: Sheet1
Isolate	forma specialis	Origin	Collection year	Reference	Accession number
7	tritici	Israel	1990	Menardo et al. 2016	SRP062198
8	tritici	Israel	1990	Menardo et al. 2016	SRP062198
15	tritici	Israel	1990	Menardo et al. 2016	SRP062198
70	tritici	Israel	1990	Menardo et al. 2016	SRP062198
97	tritici	Israel	1990	Menardo et al. 2016	SRP062198
103	tritici	Israel	1990	Menardo et al. 2016	SRP062198
204	tritici	Israel	2010	Menardo et al. 2016	SRP062198
208	tritici	Israel	2010	Menardo et al. 2016	SRP062198
215	tritici	Israel	2010	Menardo et al. 2016	SRP062198
217	tritici	Israel	2010	Menardo et al. 2016	SRP062198
7004	tritici	Switzerland	2007	Menardo et al. 2016	SRP062198
94202	tritici	Switzerland	1994	Menardo et al. 2016	SRP062198
JIW2	tritici	UK	1980	Wicker et al. 2013	SRP062198
2025-01-01	tritici	China	2011	Praz et al. 2017	SRP062198
2025-02-01	tritici	China	2011	Praz et al. 2017	SRP062198
46-30	tritici	China	2011	Praz et al. 2017	SRP062198
46-31	tritici	China	2011	Praz et al. 2017	SRP062198
48-18	tritici	China	2011	Praz et al. 2017	SRP062198
1953-03-01	tritici	China	2011	Praz et al. 2017	SRP062198
1983-05-01	tritici	China	2011	Praz et al. 2017	SRP062198
1969-06-01	tritici	China	2011	Praz et al. 2017	SRP062198
2019-08-07	tritici	China	2011	Praz et al. 2017	SRP062198
2019-08-10	tritici	China	2011	Praz et al. 2017	SRP062198
1950-12-01	tritici	China	2011	Praz et al. 2017	SRP062198
NZ-1	tritici	China	2011	Praz et al. 2017	SRP062198
17-40	tritici	China	2011	Praz et al. 2017	SRP062198
44-3	tritici	China	2011	Praz et al. 2017	SRP062198
45-10	tritici	China	2011	Praz et al. 2017	SRP062198
46-25	tritici	China	2011	Praz et al. 2017	SRP062198
SD-5	tritici	China	2013	Praz et al. 2017	SRP062198
36-70	tritici	China	2011	Praz et al. 2017	SRP062198
45-6	tritici	China	2011	Praz et al. 2017	SRP062198
47-3	tritici	China	2011	Praz et al. 2017	SRP062198
52-27	tritici	China	2011	Praz et al. 2017	SRP062198
2019-09-15	tritici	China	2011	Praz et al. 2017	SRP062198
58	tritici2	Israel	1990	Menardo et al. 2016	SRP062198
63	tritici2	Israel	1990	Menardo et al. 2016	SRP062198
66	tritici2	Israel	1990	Menardo et al. 2016	SRP062198
207	tritici2	Israel	2010	Menardo et al. 2016	SRP062198
209	tritici2	Israel	2010	Menardo et al. 2016	SRP062198
220	tritici2	Israel	2010	Menardo et al. 2016	SRP062198
BAH-2	triticale	Poland	2009-2010	Menardo et al. 2016	SRP062198
BU-18	triticale	Belgium	2009-2010	Menardo et al. 2016	SRP062198
CAP-39-A1	triticale	France	2009-2010	Menardo et al. 2016	SRP062198
COPP-2C	triticale	France	2009-2010	Menardo et al. 2016	SRP062198
HO-101	triticale	Belgium	2009-2010	Menardo et al. 2016	SRP062198
T1-20	triticale	Switzerland	2013	Menardo et al. 2016	SRP062198
T1-23	triticale	Switzerland	2013	Menardo et al. 2016	SRP062198
T1-8	triticale	Switzerland	2013	Menardo et al. 2016	SRP062198
T3-16	triticale	Switzerland	2013	Menardo et al. 2016	SRP062198
T3-4	triticale	Switzerland	2013	Menardo et al. 2016	SRP062198
T3-8	triticale	Switzerland	2013	Menardo et al. 2016	SRP062198
T3-9	triticale	Switzerland	2013	Menardo et al. 2016	SRP062198
T4-19	triticale	Switzerland	2013	Menardo et al. 2016	SRP062198
T4-20	triticale	Switzerland	2013	Menardo et al. 2016	SRP062198
T4-6	triticale	Switzerland	2013	Menardo et al. 2016	SRP062198
T4-7	triticale	Switzerland	2013	Menardo et al. 2016	SRP062198
T5-12	triticale	Switzerland	2013	Menardo et al. 2016	SRP062198
T5-13	triticale	Switzerland	2013	Menardo et al. 2016	SRP062198
T5-14	triticale	Switzerland	2013	Menardo et al. 2016	SRP062198
T5-9	triticale	Switzerland	2013	Menardo et al. 2016	SRP062198
T6-6	triticale	Switzerland	2013	Menardo et al. 2016	SRP062198
THUN-12	triticale	Poland	2009-2010	Menardo et al. 2016	SRP062198
DH14	hordei	UK	1981	Spanu et al. 2010	CAUH00000000
A6	hordei	Sweden	1974	Hacquard et al. 2013	AOLT00000000
K1	hordei	Germany	1991	Hacquard et al. 2013	AOIY01000000
S-1201	secalis	Switzerland	2013	Menardo et al. 2016	SRP062198
S-1203	secalis	Switzerland	2013	Menardo et al. 2016	SRP062198
S-1391	secalis	Switzerland	2013	Menardo et al. 2016	SRP062198
S-1400	secalis	Switzerland	2013	Menardo et al. 2016	SRP062198
S-1459	secalis	Switzerland	2013	Menardo et al. 2016	SRP062198
