# Supplementary material for: Multiple pairs of allelic MLA immune receptor-powdery mildew AVRA effectors argue for a direct recognition mechanism
Source: eLife. 2019 Feb 19;8:e44471. doi: 10.7554/eLife.44471 (PMC6414202; doi:10.7554/eLife.44471)
Supplement: Supplementary file 6. [file elife-44471-supp6.xlsx]

## Sheet: Sheet1
Gene	Forward primers	Reverse primers	Entry/donor vector
Mla1	caccATGGATATTGTCACCGGTGCCATTTCC	TCAGTTCTCCTCCTCGTCCTCACACAAATCGTC		pENTR/D-TOPO
Mla7/Mla13	caccATGGATATTGTCACCGGTGCCATTTCC	TCAGAAATCAGTTCTCCTCCTCTCCTC		pENTR/D-TOPO
Mla10/Mla9	caccATGGATATTGTCACCGGTGCCATTTCC	TCACATTAAATCGTCATCTTGAGCACC		pENTR/D-TOPO
Mla22	caccATGGATATTGTCACCGGTGC	TCAGTTCTCGACCTCGTCGTAGTCC		pENTR/D-TOPO
AVRa7 variants - sp	caccatgGCGGATCCATACTTTGAATGCAGTATG	TTAGGGTTTATGGAAGGGACATAGTCGCC		pENTR/D-TOPO
AVRa7-3 -sp	caccatgGCGGATCCATACTTTGAATGCAGTATG	TTAGGGTTTATGGAAGGGACATAGTTGC		pENTR/D-TOPO
AVRa9 -sp	ggggacaagtttgtacaaaaaagcaggcttcatgCTAACGGGATACGATTGTCAGGGAC	ggggaccactttgtacaagaaagctgggtcTTAACACGGCCCGCATTTCCCAC		pDONR207
AVRa9 –V1 -sp	ggggacaagtttgtacaaaaaagcaggcttcatgCTAACGGGATACGATTGTCAGGGAGATTTTA	ggggaccactttgtacaagaaagctgggtcTTAACACGGCCCGCATTTCCCAC		pDONR207
AVRa9 –V2 -sp	ggggacaagtttgtacaaaaaagcaggcttcatgCTAACGGAATACGATTGTCAGGGAC	ggggaccactttgtacaagaaagctgggtcTTAACACGGCCCGCATTTCCCAC		pDONR207
AVRa10 variants -sp	caccatgGACGGCTGGACCT	TTACCTGTAGTCGGACTCGAAGTCG		pENTR/D-TOPO
Primers for removing stop codons in entry/donor vectors via Phusion Hot Start site directed mutagenesis (Thermo Fischer)
Gene	Forward primers	Reverse primers		Vector backbone
AVRa / Mla	/PHOS/AAGGGTGGGCGCGCCGA	/PHOS/nucleotide sequence of respective gene lacking stop codon		pENTR/D-TOPO
AVRa / Mla	/PHOS/GACCCAGCTTTCTTGTACAAAGTTGGC	/PHOS/nucleotide sequence of respective gene lacking stop codon		pDONR207 or pDONR221
-sp' : amplified genes lack respective signal peptides
/PHOS/ : 5'prime phosphorylation of primer
